# Supplementary material for: Dual Agents: Fungal Macrocidins and Synthetic Analogues with Herbicidal and Antibiofilm Activities
Source: Antibiotics (Basel). 2021 Aug 23;10(8):1022. doi: 10.3390/antibiotics10081022 (PMC8388955; doi:10.3390/antibiotics10081022)
Supplement: Supplementary file 1 [file antibiotics-10-01022-s001.zip]

Archive with 1 entries (1 files):
- antibiotics-1336664-supplementary.pdf
